# Supplementary material for: Identified senescence endotypes in aged cartilage are reflected in the blood metabolome
Source: GeroScience. 2023 Nov 14;46(2):2359–69. doi: 10.1007/s11357-023-01001-2 (PMC10828277; doi:10.1007/s11357-023-01001-2)
Supplement: Supplementary file 2 — Supplementary file2 (XLSX 54.3 KB) [file 11357_2023_1001_MOESM2_ESM.xlsx]

## Sheet: Supplementary table 1
Supplementary table 1: Patients demographics of the 57 aged human articular cartilage samples as well as the endotypes present in aged human articular cartilage and GEE results between the two endotypes with formula: Endotype heatmap~Age+Sex_BMI+joint type, Endotype heatmap~JSN + Osteophyte and Endotype heatmap ~ KL score.
	Preserved cartilage		Endotype 1		Endotype 2		GEE statistics
		N		N		N	Beta	SE	P	N
Age (S.D.)	67.8(8.4)	56	49.8(7.8)	29	48.0(8.9)	27	0.08	0.05	0.16	39
Females	44	57	20	29	24	28	-1.20	0.72	0.10	39
Knee joints	35	57	10	29	12	28	-0.19	0.74	0.80	39
BMI (S.D.)	29.0(4.5)	39	24.1(4.0)	20	21.5(5.0)	19	0.10	0.10	0.32	39
JSN (S.D.)	4.4(1.5)	50	3.9 (1.5)	25	4.3 (1.4)	25	-0.17	0.19	0.33	50
Osteophyte	3.4(2.4)	50	3.8 (2.5)	25	3.0 (2.3)	25	0.14	0.13	0.27	50
KL score	2.7(0.6)	38	2.8 (0.7)	18	2.6 (0.5)	20	-0.79	0.52	0.13	38

## Sheet: Supplementary table 2
Supplementary table 2: 155 senescence genes found in literature with their respective RNA-seq expression levels and quartile in preserved tissue (Mean Preserved, Quartile Lesioned)and lesioned tissue (Mean Lesioned, Quartile Lesioned). Column Papers represents the source where the senescent genes was found.
	Ensemblenumber	Gene name	Mean Preserved	Quartile Preserved	Mean Lesioned	Quartile Lesioned	Papers
1	ENSG00000115414	FN1	18.9	4	19.7	4	Coppé, Jean-Philippe, et al. 2010
2	ENSG00000139219	COL2A1	17.4	4	17.3	4	Ashraf et al. 2016
3	ENSG00000170345	FOS	12.6	4	12.2	4	Gorospe, Myriam, and Kotb Abdelmohsen. (2011)
4	ENSG00000035862	TIMP2	12.3	4	12.4	4	Coppé, Jean-Philippe, et al. 2010
5	ENSG00000102265	TIMP1	12.3	4	12.5	4	Coppé, Jean-Philippe, et al. 2010
6	ENSG00000198712	MT-CO2	12.2	4	12.1	4	Coppé, Jean-Philippe, et al. 2010
7	ENSG00000142871	CCN1	12.1	4	12	4	Jun, J. I., & Lau, L. F. (2010).
8	ENSG00000164733	CTSB	11.9	4	11.9	4	Coppé, Jean-Philippe, et al. 2010
9	ENSG00000115461	IGFBP5	11.8	4	11.8	4	Coppé, Jean-Philippe, et al. 2010,Sanada, Fumihiro, et al. (2018)
10	ENSG00000112715	VEGFA	10.9	4	11.1	4	McCulloch, K., Litherland, G. J., & Rai, T. S. (2017)
11	ENSG00000164761	TNFRSF11B	10.9	4	12.1	4	Coppé, Jean-Philippe, et al. 2010
12	ENSG00000149968	MMP3	10.8	4	9.9	4	Coppé, Jean-Philippe, et al. (2010), Calcinotto, Arianna, et al. (2019), de Keizer, Peter LJ. (2017), Jeon, Ok Hee, et al. (2018), Jeon, Ok Hee, et al. (2017), McCulloch, K., Litherland, G. J., & Rai, T. S. (2017)
13	ENSG00000134352	IL6ST	10.7	4	10.7	4	Coppé, Jean-Philippe, et al. 2010
14	ENSG00000168036	CTNNB1	10.7	4	10.9	4	de Keizer, Peter LJ. (2017)
15	ENSG00000087245	MMP2	10.5	4	9.8	4	Coppé, Jean-Philippe, et al. 2010
16	ENSG00000163453	IGFBP7	10.4	4	10.8	4	Coppé, Jean-Philippe, et al. 2010
17	ENSG00000157227	MMP14	10.4	4	10.5	4	Coppé, Jean-Philippe, et al. 2010
18	ENSG00000150093	ITGB1	10.3	4	10.5	4	Gorospe, Myriam, and Kotb Abdelmohsen. (2011)
19	ENSG00000138685	FGF2	10.2	4	10.4	4	Coppé, Jean-Philippe, et al. 2010
20	ENSG00000162692	VCAM1	10.2	4	9.9	4	Jeon, Ok Hee, et al. (2018)
21	ENSG00000141753	IGFBP4	10	4	10.5	4	Coppé, Jean-Philippe, et al. 2010
22	ENSG00000106366	SERPINE1	9.8	4	10.8	4	Coppé, Jean-Philippe, et al. 2010
23	ENSG00000067182	TNFRSF1A	9.8	4	9.7	4	Coppé, Jean-Philippe, et al. 2010
24	ENSG00000150907	FOXO1	9.8	4	9.9	4	Baar et al. 2017
25	ENSG00000128016	ZFP36	9.5	4	9.1	4	Gorospe, Myriam, and Kotb Abdelmohsen. (2011)
26	ENSG00000118689	FOXO3	9.4	4	9.2	4	Baar et al. 2017
27	ENSG00000177606	JUN	9.3	4	9.2	4	Gorospe, Myriam, and Kotb Abdelmohsen. (2011)
28	ENSG00000134954	ETS1	9.3	4	9.1	4	Gorospe, Myriam, and Kotb Abdelmohsen. (2011)
29	ENSG00000149311	ATM	9.3	4	9.2	4	Lopes-Paciencia, Stéphane, et al. (2019), Calcinotto, Arianna, et al. (2019)
30	ENSG00000167779	IGFBP6	9.3	4	9.7	4	Coppé, Jean-Philippe, et al. 2010
31	ENSG00000189403	HMGB1	9.2	4	9.5	4	Jeon, Ok Hee, et al. (2017)
32	ENSG00000125968	ID1	9.2	4	9.3	4	Gorospe, Myriam, and Kotb Abdelmohsen. (2011)
33	ENSG00000090339	ICAM1	9.1	4	8.6	4	Coppé, Jean-Philippe, et al. 2010
34	ENSG00000115415	STAT1	9.1	4	9.2	4	Baar et al. 2017, Ji, Juan, et al. (2017)
35	ENSG00000103479	RBL2	9.1	4	8.9	4	Baar 2017, Philipot et al. 2014
36	ENSG00000170581	STAT2	8.8	4	8.8	4	Baar et al. 2017, Ji, Juan, et al. (2017)
37	ENSG00000136450	SRSF1	8.7	4	8.9	4	Gorospe, Myriam, and Kotb Abdelmohsen. (2011)
38	ENSG00000172216	CEBPB	8.7	4	8.5	4	Calcinotto, Arianna, et al. (2019)
39	ENSG00000146674	IGFBP3	8.7	4	9.6	4	Coppé, Jean-Philippe, et al. 2010
40	ENSG00000110092	CCND1	8.6	4	9.1	4	Gorospe, Myriam, and Kotb Abdelmohsen. (2011)
41	ENSG00000141867	BRD4	8.6	4	8.3	4	Calcinotto, Arianna, et al. (2019)
42	ENSG00000138668	HNRNPD	8.6	4	8.6	4	Gorospe, Myriam, and Kotb Abdelmohsen. (2011)
43	ENSG00000124762	CDKN1A	8.5	4	8.7	4	Dai, Sheng‐Ming, et al. (2006),Baar, Marjolein P., et al. (2017), Muñoz-Espín, Daniel, et al. (2013), de Keizer, Peter LJ. (2017)
44	ENSG00000171791	BCL2	8.5	4	8.7	4	Coryell, Philip R., Brian O. Diekman, and Richard F. Loeser. (2021)
45	ENSG00000146648	EGFR	8.4	4	8.2	4	Coppé, Jean-Philippe, et al. 2010
46	ENSG00000184216	IRAK1	8.4	4	8.6	4	Gorospe, Myriam, and Kotb Abdelmohsen. (2011)
47	ENSG00000198793	MTOR	8.3	4	8.4	4	Coryell, Philip R., Brian O. Diekman, and Richard F. Loeser. (2021), Calcinotto, Arianna, et al. (2019)
48	ENSG00000140464	PML	8.2	4	8	4	Rodier, Francis, et al. (2011)
49	ENSG00000173530	TNFRSF10D	8.2	4	8.5	4	Calcinotto, Arianna, et al. (2019)
50	ENSG00000135446	CDK4	8.2	4	8.3	4	Dai, Sheng‐Ming, et al. (2006)
51	ENSG00000066044	ELAVL1	7.9	4	7.9	4	Gorospe, Myriam, and Kotb Abdelmohsen. (2011)
52	ENSG00000170266	GLB1	7.9	4	8.2	4	Muñoz-Espín, Daniel, et al. (2013), Krishnamurthy, Janakiraman, et al. (2004), Jeon, Ok Hee, et al. (2017)
53	ENSG00000173511	VEGFB	7.9	4	8	4	Coppé, Jean-Philippe, et al. 2010
54	ENSG00000111276	CDKN1B	7.8	4	7.7	4	Muñoz-Espín, Daniel, et al. (2013)
55	ENSG00000011422	PLAUR	7.7	4	8.5	4	Coppé, Jean-Philippe, et al. 2010
56	ENSG00000105810	CDK6	7.7	4	8.3	4	Dai, Sheng‐Ming, et al. (2006)
57	ENSG00000112062	MAPK14	7.6	4	7.8	4	Dai, Sheng‐Ming, et al. (2006). Jeon, Ok Hee, et al. (2018)
58	ENSG00000171552	BCL2L1	7.6	4	7.9	4	de Keizer, Peter LJ. (2017)
59	ENSG00000129473	BCL2L2	7.6	4	7.7	4	de Keizer, Peter LJ. (2017)
60	ENSG00000109320	NFKB1	7.6	4	7.7	4	Coryell, Philip R., Brian O. Diekman, and Richard F. Loeser. (2021), Jeon, Ok Hee, et al. (2018)
61	ENSG00000049130	KITLG	7.5	4	7.3	3	Coppé, Jean-Philippe, et al. 2010
62	ENSG00000197461	PDGFA	7.5	4	8	4	Demaria, Marco, et al. (2014)
63	ENSG00000164104	HMGB2	7.5	4	7.4	3	Calcinotto, Arianna, et al. (2019), Lopes-Paciencia, Stéphane, et al. (2019)
64	ENSG00000168283	BMI1	7.4	4	7.6	4	Gorospe, Myriam, and Kotb Abdelmohsen. (2011)
65	ENSG00000139687	RB1	7.3	3	7.3	3	Dai, Sheng‐Ming, et al. (2006). Jeon, Ok Hee, et al. (2018)
66	ENSG00000137070	IL11RA	7.3	3	7	3	Coppé, Jean-Philippe, et al. 2010
67	ENSG00000141510	TP53	7.2	3	7	3	Muñoz-Espín, Daniel, et al. (2013),Krishnamurthy, Janakiraman, et al. (2004),Rodier, Francis, et al. (2011),Coppé, Jean-Philippe, et al. (2008), Dai, Sheng‐Ming, et al. (2006), Jeon, Ok Hee, et al. (2017).
68	ENSG00000136997	MYC	7.1	3	7.2	3	Gorospe, Myriam, and Kotb Abdelmohsen. (2011)
69	ENSG00000126767	ELK1	7.1	3	6.9	3	Gorospe, Myriam, and Kotb Abdelmohsen. (2011)
70	ENSG00000137745	MMP13	7.1	3	6.7	3	Coppé, Jean-Philippe, et al. 2010
71	ENSG00000065559	MAP2K4	7	3	7.1	3	Gorospe, Myriam, and Kotb Abdelmohsen. (2011)
72	ENSG00000123374	CDK2	7	3	7	3	Gorospe, Myriam, and Kotb Abdelmohsen. (2011)
73	ENSG00000096717	SIRT1	6.9	3	6.8	3	Gorospe, Myriam, and Kotb Abdelmohsen. (2011)
74	ENSG00000105976	MET	6.9	3	7.3	3	Gorospe, Myriam, and Kotb Abdelmohsen. (2011)
75	ENSG00000100985	MMP9	6.9	3	6.4	3	Coppé, Jean-Philippe, et al. 2010
76	ENSG00000115457	IGFBP2	6.7	3	6.4	3	Coppé, Jean-Philippe, et al. 2010
77	ENSG00000119630	PGF	6.5	3	6.7	3	Coppé, Jean-Philippe, et al. 2010
78	ENSG00000129355	CDKN2D	6.5	3	6.7	3	Muñoz-Espín, Daniel, et al. (2013)
79	ENSG00000107562	CXCL12	6.4	3	6	3	Coppé, Jean-Philippe, et al. 2010
80	ENSG00000151665	PIGF	6.4	3	6.6	3	Coppé, Jean-Philippe, et al. 2010
81	ENSG00000184481	FOXO4	6.3	3	6.4	3	Baar et al. 2017
82	ENSG00000057663	ATG5	6.2	3	6.4	3	McCulloch, K., Litherland, G. J., & Rai, T. S. (2017)
83	ENSG00000240972	MIF	6.1	3	6.6	3	Coppé, Jean-Philippe, et al. 2010
84	ENSG00000095752	IL11	6.1	3	8.7	4	Coppé, Jean-Philippe, et al. 2010
85	ENSG00000076662	ICAM3	6	3	6.2	3	Coppé, Jean-Philippe, et al. 2010
86	ENSG00000214274	ANG	5.9	3	6.1	3	Coppé, Jean-Philippe, et al. 2010
87	ENSG00000188130	MAPK12	5.9	3	5.7	2	Dai, Sheng‐Ming, et al. (2006). Jeon, Ok Hee, et al. (2018)
88	ENSG00000183765	CHEK2	5.9	3	6	3	Coppé, Jean-Philippe, et al. 2010
89	ENSG00000104368	PLAT	5.9	3	6.3	3	Coppé, Jean-Philippe, et al. 2010
90	ENSG00000122861	PLAU	5.8	2	5.5	2	Coppé, Jean-Philippe, et al. 2010
91	ENSG00000104856	RELB	5.6	2	5.8	3	Coryell, Philip R., Brian O. Diekman, and Richard F. Loeser. (2021)
92	ENSG00000156711	MAPK13	5.6	2	5.6	2	Dai, Sheng‐Ming, et al. (2006). Jeon, Ok Hee, et al. (2018)
93	ENSG00000185386	MAPK11	5.6	2	5.3	2	Dai, Sheng‐Ming, et al. (2006). Jeon, Ok Hee, et al. (2018)
94	ENSG00000153094	BCL2L11	5.4	2	5.4	2	Baar et al. 2017
95	ENSG00000108691	CCL2	5.4	2	5.1	2	de Keizer, Peter LJ. (2017)
96	ENSG00000134259	NGF	5.4	2	6.9	3	Coppé, Jean-Philippe, et al. 2010
97	ENSG00000080839	RBL1	5.4	2	5.6	2	Baar 2017, Philipot et al. 2014
98	ENSG00000140285	FGF7	5.4	2	5.3	2	Coppé, Jean-Philippe, et al. 2010
99	ENSG00000026103	FAS	5.2	2	5.2	2	Coppé, Jean-Philippe, et al. 2010
100	ENSG00000148773	MKI67	5	2	5.7	2	Calcinotto, Arianna, et al. (2019)
101	ENSG00000150630	VEGFC	5	2	5.2	2	Coppé, Jean-Philippe, et al. 2010
102	ENSG00000105327	BBC3	4.7	2	4.9	2	Baar et al. 2017
103	ENSG00000134057	CCNB1	4.6	2	5	2	Gorospe, Myriam, and Kotb Abdelmohsen. (2011)
104	ENSG00000169429	CXCL8	4.6	2	4.6	2	Coppé, Jean-Philippe, et al. 2010, de Keizer, Peter LJ. (2017), Philipot et al. (2014)
105	ENSG00000149948	HMGA2	4.5	2	5.2	2	Gorospe, Myriam, and Kotb Abdelmohsen. (2011)
106	ENSG00000196611	MMP1	4.4	2	4.4	2	Coppé, Jean-Philippe, et al. 2010, Calcinotto, Arianna, et al. (2019)
107	ENSG00000113368	LMNB1	4.4	2	4.7	2	Demaria, Marco, et al. (2014)
108	ENSG00000101412	E2F1	4.4	2	4.8	2	Dai, Sheng‐Ming, et al. (2006)
109	ENSG00000277632	CCL3	4.3	2	4.3	2	Coppé, Jean-Philippe, et al. 2010
110	ENSG00000173535	TNFRSF10C	4.3	2	4.4	2	Coppé, Jean-Philippe, et al. 2010
111	ENSG00000119725	ZNF410	4.1	1	4.2	2	Philipot et al. 2014
112	ENSG00000136634	IL10	3.9	1	3.7	1	Jeon, Ok Hee, et al. (2018)
113	ENSG00000104432	IL7	3.9	1	3.7	1	Coryell, Philip R., Brian O. Diekman, and Richard F. Loeser. (2021)
114	ENSG00000147889	CDKN2A	3.9	1	4	1	Jeon, Ok Hee, et al. (2018), Demaria, Marco, et al. (2014), Baar 2017, Philipot et al. 2014, Jeon, Ok Hee, et al. (2017)
115	ENSG00000138378	STAT4	3.8	1	3.8	1	Baar et al. 2017, Ji, Juan, et al. (2017)
116	ENSG00000105173	CCNE1	3.8	1	4.1	1	Gorospe, Myriam, and Kotb Abdelmohsen. (2011)
117	ENSG00000081041	CXCL2	3.7	1	3.6	1	Coppé, Jean-Philippe, et al. 2010
118	ENSG00000136244	IL6	3.6	1	3.4	1	Coppé, Jean-Philippe, et al. 2010,Jeon, Ok Hee, et al. (2017), de Keizer, Peter LJ. (2017)
119	ENSG00000019991	HGF	3.6	1	3.3	1	Coppé, Jean-Philippe, et al. 2010
120	ENSG00000115009	CCL20	3.6	1	4	1	Coppé, Jean-Philippe, et al. 2010
121	ENSG00000164136	IL15	3.6	1	3.6	1	Coppé, Jean-Philippe, et al. 2010
122	ENSG00000101057	MYBL2	3.6	1	4.1	1	Gorospe, Myriam, and Kotb Abdelmohsen. (2011)
123	ENSG00000138798	EGF	3.6	1	3.8	1	Coppé, Jean-Philippe, et al. 2010
124	ENSG00000232810	TNF	3.6	1	3.5	1	Jeon, Ok Hee, et al. (2018)
125	ENSG00000180871	CXCR2	3.5	1	3.6	1	Coppé, Jean-Philippe, et al. 2010
126	ENSG00000163734	CXCL3	3.4	1	3.4	1	Coppé, Jean-Philippe, et al. 2010
127	ENSG00000163739	CXCL1	3.4	1	3.3	1	Coppé, Jean-Philippe, et al. 2010
128	ENSG00000108700	CCL8	3.4	1	3.2	1	Coppé, Jean-Philippe, et al. 2010
129	ENSG00000125538	IL1B	3.3	1	3.3	1	Coppé, Jean-Philippe, et al. 2010
130	ENSG00000115163	CENPA	3.3	1	3.6	1	Jeon, Ok Hee, et al. (2017), Coppé, Jean-Philippe, et al. 2010
131	ENSG00000181374	CCL13	3.2	1	3.2	1	Coppé, Jean-Philippe, et al. 2010
132	ENSG00000173077	DEC1	NA	NA	NA	NA	Calcinotto, Arianna, et al. (2019)
133	ENSG00000136574	GATA4	NA	NA	NA	NA	Calcinotto, Arianna, et al. (2019)
134	ENSG00000157168	NRG1	NA	NA	NA	NA	Coppé, Jean-Philippe, et al. 2010
135	ENSG00000124882	EREG	NA	NA	NA	NA	Coppé, Jean-Philippe, et al. 2010
136	ENSG00000137673	MMP7	NA	NA	NA	NA	Coppé, Jean-Philippe, et al. 2010
137	ENSG00000169194	IL13	NA	NA	NA	NA	Coppé, Jean-Philippe, et al. 2010
138	ENSG00000166670	MMP10	NA	NA	NA	NA	Coppé, Jean-Philippe, et al. 2010
139	ENSG00000163735	CXCL5	NA	NA	NA	NA	Coppé, Jean-Philippe, et al. 2010
140	ENSG00000109321	AREG	NA	NA	NA	NA	Coppé, Jean-Philippe, et al. 2010
141	ENSG00000006606	CCL26	NA	NA	NA	NA	Coppé, Jean-Philippe, et al. 2010
142	ENSG00000124875	CXCL6	NA	NA	NA	NA	Coppé, Jean-Philippe, et al. 2010
143	ENSG00000262406	MMP12	NA	NA	NA	NA	Coppé, Jean-Philippe, et al. 2010
144	ENSG00000108688	CCL7	NA	NA	NA	NA	Coppé, Jean-Philippe, et al. 2010
145	ENSG00000108342	CSF3	NA	NA	NA	NA	Coppé, Jean-Philippe, et al. 2010
146	ENSG00000275152	CCL16	NA	NA	NA	NA	Coppé, Jean-Philippe, et al. 2010
147	ENSG00000197632	SERPINB2	NA	NA	NA	NA	Coppé, Jean-Philippe, et al. 2010
148	ENSG00000164400	CSF2	NA	NA	NA	NA	Coppé, Jean-Philippe, et al. 2010
149	ENSG00000115008	IL1A	NA	NA	NA	NA	Coppé, Jean-Philippe, et al. 2010
150	ENSG00000113525	IL5	NA	NA	NA	NA	Coppé, Jean-Philippe, et al. 2010
151	ENSG00000172156	CCL11	NA	NA	NA	NA	de Keizer, Peter LJ. (2017)
152	ENSG00000133101	CCNA1	NA	NA	NA	NA	Gorospe, Myriam, and Kotb Abdelmohsen. (2011)
153	ENSG00000213927	CCL27	NA	NA	NA	NA	Jeon, Ok Hee, et al. (2018)
154	ENSG00000111537	IFNG	NA	NA	NA	NA	Jeon, Ok Hee, et al. (2018)
155	ENSG00000197919	IFNA1	NA	NA	NA	NA	Ji, Juan, et al. (2017)
Quartile_preserved= Quartile of expression in preserved cartilage (20048 genes in total). Standard deviation of preserved cartilage genes=2.0, min=2.7 counts, max=18.9 counts, Quartile_lesioned= Quartile of expression in lesioned cartilage (20048 genes in total). Standard deviation of preserved cartilage genes=2.0, min=2.8 counts, max=19.7 counts

## Sheet: Supplementary table 3
Supplementary table 3: The 24 differentially expressed senescence genes for endotype 1
ensembl_gene_id	external_gene_name	FC	FDR
ENSG00000103479	RBL2	-0.98	1.17e-15
ENSG00000138685	FGF2	-1.18	1.96e-11
ENSG00000096717	SIRT1	-0.81	9.11e-09
ENSG00000134352	IL6ST	-0.75	1e-07
ENSG00000171791	BCL2	-1.12	1.34e-06
ENSG00000049130	KITLG	-1.36	2.7e-06
ENSG00000134954	ETS1	-0.58	4.35e-05
ENSG00000164761	TNFRSF11B	-1.23	7.43e-05
ENSG00000065559	MAP2K4	-0.38	7.59e-05
ENSG00000139687	RB1	-0.45	0.000135
ENSG00000129473	BCL2L2	-0.39	0.000202
ENSG00000112062	MAPK14	-0.27	0.00034
ENSG00000115415	STAT1	-0.49	0.000812
ENSG00000149311	ATM	-0.66	0.00157
ENSG00000123374	CDK2	-0.28	0.00357
ENSG00000184481	FOXO4	-0.34	0.00421
ENSG00000168283	BMI1	-0.58	0.00443
ENSG00000105976	MET	-0.52	0.00567
ENSG00000136450	SRSF1	-0.27	0.0111
ENSG00000109320	NFKB1	-0.24	0.0177
ENSG00000111276	CDKN1B	-0.37	0.0231
ENSG00000115414	FN1	-0.62	0.0231
ENSG00000150907	FOXO1	-0.41	0.0249
ENSG00000142871	CCN1	-0.46	0.0348
1 FC = Fold change with endotype 1 as baseline. 2 Log2(Foldchange). 3FDR=False discovery rate n=57

## Sheet: Supplementary table 4
Supplementary table 4: The 51 differentially expressed senescence genes for endotype 2
ensembl_gene_id	external_gene_name	FC	FDR	ensembl_gene_id	external_gene_name	FC	FDR
ENSG00000196611	MMP1	5.64	1.05e-18	ENSG00000140464	PML	0.65	0.00034
ENSG00000107562	CXCL12	3.78	9.51e-15	ENSG00000026103	FAS	0.85	0.000594
ENSG00000122861	PLAU	3	7.41e-14	ENSG00000110092	CCND1	0.73	0.000807
ENSG00000087245	MMP2	2.51	1.76e-13	ENSG00000153094	BCL2L11	0.65	0.000807
ENSG00000157227	MMP14	1.53	7.23e-12	ENSG00000113368	LMNB1	1.03	0.000812
ENSG00000141753	IGFBP4	2.34	1.04e-10	ENSG00000148773	MKI67	1.62	0.00095
ENSG00000277632	CCL3	3.8	1.36e-10	ENSG00000134057	CCNB1	0.72	0.00102
ENSG00000163739	CXCL1	4.5	7.53e-10	ENSG00000067182	TNFRSF1A	0.27	0.00172
ENSG00000104856	RELB	1.19	2.11e-09	ENSG00000177606	JUN	0.94	0.00198
ENSG00000163734	CXCL3	3.76	7.6e-09	ENSG00000149968	MMP3	1.06	0.00201
ENSG00000081041	CXCL2	3.5	9.11e-09	ENSG00000102265	TIMP1	0.82	0.0025
ENSG00000137745	MMP13	2.98	1.63e-08	ENSG00000076662	ICAM3	0.53	0.00288
ENSG00000136634	IL10	1.69	2.18e-08	ENSG00000101412	E2F1	0.96	0.00288
ENSG00000105327	BBC3	1.08	2.18e-08	ENSG00000125968	ID1	0.62	0.00403
ENSG00000173511	VEGFB	0.94	1.19e-07	ENSG00000167779	IGFBP6	0.79	0.00443
ENSG00000169429	CXCL8	2.86	1.55e-07	ENSG00000197461	PDGFA	0.5	0.00464
ENSG00000136244	IL6	3.25	2.84e-07	ENSG00000119630	PGF	0.88	0.00597
ENSG00000150630	VEGFC	1.71	5.67e-07	ENSG00000136997	MYC	0.55	0.0124
ENSG00000184216	IRAK1	0.51	6.69e-07	ENSG00000124762	CDKN1A	0.56	0.0133
ENSG00000100985	MMP9	3.28	1.2e-06	ENSG00000011422	PLAUR	0.71	0.0212
ENSG00000108691	CCL2	1.89	1.38e-06	ENSG00000129355	CDKN2D	0.44	0.0243
ENSG00000172216	CEBPB	1.06	1.17e-05	ENSG00000104368	PLAT	0.62	0.0243
ENSG00000171552	BCL2L1	0.38	2.48e-05	ENSG00000141867	BRD4	0.48	0.0277
ENSG00000163453	IGFBP7	0.77	4.17e-05	ENSG00000140285	FGF7	0.88	0.0337
ENSG00000164733	CTSB	0.52	0.000134	ENSG00000188130	MAPK12	0.5	0.0472
1 FC = Fold change with endotype 1 as baseline. 2 Log2(Foldchange). 3FDR=False discovery rate n=57

## Sheet: Supplementary table 5
Supplementary table 5: significant(FDR<0.05) and unique pathways of endotype-1 using DAVID.
Term	FDR
GO:1990841~promoter-specific chromatin binding	4.07e-06
hsa05165:Human papillomavirus infection	4.15e-05
GO:0045944~positive regulation of transcription from RNA polymerase II promoter	0.000106
R-HSA-2219528~PI3K/AKT Signaling in Cancer	0.000207
R-HSA-73857~RNA Polymerase II Transcription	0.000207
R-HSA-74160~Gene expression (Transcription)	0.000373
R-HSA-9617828~FOXO-mediated transcription of cell cycle genes	0.000438
R-HSA-9614085~FOXO-mediated transcription	0.000531
GO:0019899~enzyme binding	0.000617
GO:0090398~cellular senescence	0.000617
R-HSA-1643685~Disease	0.000756
R-HSA-1257604~PIP3 activates AKT signaling	0.000859
R-HSA-5663202~Diseases of signal transduction by growth factor receptors and second messengers	0.00134
R-HSA-9006925~Intracellular signaling by second messengers	0.00149
hsa05203:Viral carcinogenesis	0.00222
R-HSA-9617629~Regulation of FOXO transcriptional activity by acetylation	0.00639
GO:0000785~chromatin	0.0138
R-HSA-2559586~DNA Damage/Telomere Stress Induced Senescence	0.0142
GO:0005654~nucleoplasm	0.0181
GO:0005634~nucleus	0.0181
R-HSA-69202~Cyclin E associated events during G1/S transition	0.0198
R-HSA-69656~Cyclin A:Cdk2-associated events at S phase entry	0.0205
GO:0006366~transcription from RNA polymerase II promoter	0.024
GO:0042981~regulation of apoptotic process	0.024
hsa04550:Signaling pathways regulating pluripotency of stem cells	0.0243
GO:0051721~protein phosphatase 2A binding	0.0258
GO:0007265~Ras protein signal transduction	0.0281
R-HSA-5674400~Constitutive Signaling by AKT1 E17K in Cancer	0.0293
GO:0097718~disordered domain specific binding	0.0293
GO:0060090~binding, bridging	0.0293
GO:0010629~negative regulation of gene expression	0.0346
GO:0051726~regulation of cell cycle	0.0387
hsa04917:Prolactin signaling pathway	0.0475
GO:0030308~negative regulation of cell growth	0.0486
R-HSA-5684996~MAPK1/MAPK3 signaling	0.0487
FDR=false discovery rate

## Sheet: Supplementary table 6
Supplementary table 7: Drug-gene interactions for the 10 most significantly differentially expressed drugs of endotype 1
Gene	Drug	Gene	Drug
RBL2	SIROLIMUS	BCL2	ISOTRETINOIN
FGF2	VINCRISTINE	BCL2	PACLITAXEL
FGF2	FLUVOXAMINE	BCL2	VENETOCLAX
FGF2	LENALIDOMIDE	BCL2	TAZAROTENE
FGF2	INDOMETHACIN	BCL2	ETOPOSIDE
FGF2	PHENYLEPHRINE	BCL2	MITOXANTRONE
FGF2	SIROLIMUS	BCL2	FLOXURIDINE
FGF2	THALIDOMIDE	BCL2	DOXORUBICIN
FGF2	THYROTROPIN	BCL2	METHYLPREDNISOLONE
FGF2	TRIAMCINOLONE	BCL2	DOCETAXEL
FGF2	CAFFEINE	TNFRSF11B	EPINEPHRINE
FGF2	SUCRALFATE	TNFRSF11B	TESTOSTERONE
FGF2	ATORVASTATIN	TNFRSF11B	RISEDRONIC ACID
FGF2	FAMOTIDINE	TNFRSF11B	ANASTROZOLE
FGF2	ASPIRIN	TNFRSF11B	LETROZOLE
SIRT1	NIACINAMIDE	MAP2K4	COBIMETINIB
IL6ST	BAZEDOXIFENE	MAP2K4	TRAMETINIB
IL6ST	RALOXIFENE	MAP2K4	BINIMETINIB
BCL2	ERYTHROMYCIN	MAP2K4	ALCOHOL
BCL2	VINCRISTINE	RB1	EVEROLIMUS
BCL2	CARBOPLATIN	RB1	PALBOCICLIB
BCL2	ISOSORBIDE	RB1	TRAMETINIB
BCL2	EPIRUBICIN	RB1	PREDNISOLONE
BCL2	TRETINOIN	RB1	METHOTREXATE
BCL2	CISPLATIN	RB1	ALPELISIB
BCL2	BORTEZOMIB	RB1	BORTEZOMIB
BCL2	EDARAVONE	RB1	SIROLIMUS
BCL2	TENIPOSIDE	RB1	MERCAPTOPURINE
BCL2	PENTOXIFYLLINE	RB1	ASPARAGINASE
BCL2	RIBAVIRIN	RB1	LORLATINIB
BCL2	STREPTOZOCIN	RB1	FOSTAMATINIB
BCL2	OXALIPLATIN	RB1	RIBOCICLIB
BCL2	PHENYLBUTANOIC ACID	RB1	DEXAMETHASONE
BCL2	HYDROQUINONE	RB1	VORINOSTAT
BCL2	RALTITREXED	RB1	TOPOTECAN

## Sheet: Supplementary table 7
Supplementary table 6: significant(FDR<0.05) and unique pathways of endotype-2 using DAVID.
Term	FDR
hsa04657:IL-17 signaling pathway	1.03e-13
GO:0005615~extracellular space	1.05e-13
hsa04668:TNF signaling pathway	2.84e-13
hsa05417:Lipid and atherosclerosis	1.44e-12
R-HSA-6783783~Interleukin-10 signaling	8.64e-10
hsa05323:Rheumatoid arthritis	1.59e-09
hsa04061:Viral protein interaction with cytokine and cytokine receptor	2.03e-09
hsa05142:Chagas disease	4.73e-09
GO:0008083~growth factor activity	1.8e-08
GO:0008009~chemokine activity	1.8e-08
hsa05163:Human cytomegalovirus infection	7.06e-08
hsa05219:Bladder cancer	7.42e-08
hsa04064:NF-kappa B signaling pathway	1.16e-07
R-HSA-1592389~Activation of Matrix Metalloproteinases	1.61e-07
R-HSA-168256~Immune System	2.63e-07
R-HSA-380108~Chemokine receptors bind chemokines	7.1e-07
GO:0030574~collagen catabolic process	8.06e-07
GO:0001666~response to hypoxia	8.06e-07
GO:0070098~chemokine-mediated signaling pathway	9.96e-07
GO:0045236~CXCR chemokine receptor binding	1.32e-06
GO:0004252~serine-type endopeptidase activity	1.73e-06
hsa04060:Cytokine-cytokine receptor interaction	1.79e-06
hsa04926:Relaxin signaling pathway	3.82e-06
GO:0006935~chemotaxis	3.9e-06
GO:0071222~cellular response to lipopolysaccharide	3.9e-06
GO:0048146~positive regulation of fibroblast proliferation	3.9e-06
GO:0071492~cellular response to UV-A	4.21e-06
GO:0071347~cellular response to interleukin-1	7.29e-06
GO:0022617~extracellular matrix disassembly	9.95e-06
GO:0050930~induction of positive chemotaxis	9.95e-06
GO:0001938~positive regulation of endothelial cell proliferation	1.03e-05
GO:0006954~inflammatory response	1.03e-05
R-HSA-1442490~Collagen degradation	1.8e-05
hsa05205:Proteoglycans in cancer	1.98e-05
GO:0001934~positive regulation of protein phosphorylation	2.15e-05
hsa05133:Pertussis	2.61e-05
hsa05171:Coronavirus disease - COVID-19	2.61e-05
GO:0042056~chemoattractant activity	2.67e-05
GO:0004175~endopeptidase activity	6.46e-05
hsa04210:Apoptosis	7.61e-05
GO:0030593~neutrophil chemotaxis	9.06e-05
R-HSA-1474228~Degradation of the extracellular matrix	0.000102
R-HSA-375276~Peptide ligand-binding receptors	0.000181
hsa04932:Non-alcoholic fatty liver disease	0.000181
GO:0043524~negative regulation of neuron apoptotic process	0.000214
GO:0050918~positive chemotaxis	0.000214
GO:0097421~liver regeneration	0.00023
GO:0008285~negative regulation of cell proliferation	0.00023
GO:0031640~killing of cells of other organism	0.000269
GO:1904645~response to beta-amyloid	0.000306
GO:0009410~response to xenobiotic stimulus	0.000306
GO:0006508~proteolysis	0.000306
GO:0001541~ovarian follicle development	0.00032
GO:0051781~positive regulation of cell division	0.000344
hsa04630:JAK-STAT signaling pathway	0.000349
hsa04115:p53 signaling pathway	0.000349
R-HSA-1474244~Extracellular matrix organization	0.000351
R-HSA-381426~Regulation of Insulin-like Growth Factor (IGF) transport and uptake by Insulin-like Growth Factor Binding Proteins (IGFBPs)	0.000382
R-HSA-2559582~Senescence-Associated Secretory Phenotype (SASP)	0.000382
GO:0004222~metalloendopeptidase activity	0.000418
hsa05130:Pathogenic Escherichia coli infection	0.000494
hsa05170:Human immunodeficiency virus 1 infection	0.000499
hsa05146:Amoebiasis	0.000629
hsa04015:Rap1 signaling pathway	0.000673
hsa05210:Colorectal cancer	0.000673
GO:0060252~positive regulation of glial cell proliferation	0.000944
hsa04625:C-type lectin receptor signaling pathway	0.000959
GO:0005102~receptor binding	0.00108
R-HSA-9006934~Signaling by Receptor Tyrosine Kinases	0.00109
hsa05134:Legionellosis	0.00114
hsa04062:Chemokine signaling pathway	0.00122
GO:0006955~immune response	0.0013
GO:0061844~antimicrobial humoral immune response mediated by antimicrobial peptide	0.00141
GO:0005172~vascular endothelial growth factor receptor binding	0.00174
GO:0010628~positive regulation of gene expression	0.00187
GO:0043065~positive regulation of apoptotic process	0.00193
GO:0019901~protein kinase binding	0.00213
hsa05140:Leishmaniasis	0.00237
hsa04215:Apoptosis - multiple species	0.00251
hsa05132:Salmonella infection	0.00251
GO:0090200~positive regulation of release of cytochrome c from mitochondria	0.00258
R-HSA-373076~Class A/1 (Rhodopsin-like receptors)	0.00266
GO:0060754~positive regulation of mast cell chemotaxis	0.00317
hsa05224:Breast cancer	0.00322
hsa05220:Chronic myeloid leukemia	0.00341
GO:0001525~angiogenesis	0.00344
GO:0030335~positive regulation of cell migration	0.00344
hsa04912:GnRH signaling pathway	0.00387
GO:0043615~astrocyte cell migration	0.00437
hsa05164:Influenza A	0.00452
hsa05144:Malaria	0.00465
GO:1904707~positive regulation of vascular smooth muscle cell proliferation	0.0057
GO:0030198~extracellular matrix organization	0.00582
hsa04670:Leukocyte transendothelial migration	0.00684
GO:0002237~response to molecule of bacterial origin	0.00753
GO:0016301~kinase activity	0.00836
GO:0032526~response to retinoic acid	0.00861
R-HSA-195399~VEGF binds to VEGFR leading to receptor dimerization	0.0116
R-HSA-194313~VEGF ligand-receptor interactions	0.0116
R-HSA-8939211~ESR-mediated signaling	0.0118
R-HSA-9616222~Transcriptional regulation of granulopoiesis	0.0118
GO:0005518~collagen binding	0.0126
GO:0000079~regulation of cyclin-dependent protein serine/threonine kinase activity	0.0146
GO:0031334~positive regulation of protein complex assembly	0.0146
GO:2000045~regulation of G1/S transition of mitotic cell cycle	0.0147
GO:0090280~positive regulation of calcium ion import	0.0147
GO:0048246~macrophage chemotaxis	0.0147
GO:0001775~cell activation	0.0147
hsa04510:Focal adhesion	0.0151
R-HSA-111453~BH3-only proteins associate with and inactivate anti-apoptotic BCL-2 members	0.0157
GO:0030155~regulation of cell adhesion	0.0157
R-HSA-500792~GPCR ligand binding	0.0158
GO:0048661~positive regulation of smooth muscle cell proliferation	0.016
GO:0043922~negative regulation by host of viral transcription	0.016
GO:0038084~vascular endothelial growth factor signaling pathway	0.016
hsa05143:African trypanosomiasis	0.0167
hsa01524:Platinum drug resistance	0.0167
R-HSA-75205~Dissolution of Fibrin Clot	0.018
R-HSA-453279~Mitotic G1 phase and G1/S transition	0.018
hsa05214:Glioma	0.0192
GO:1902230~negative regulation of intrinsic apoptotic signaling pathway in response to DNA damage	0.0211
hsa01521:EGFR tyrosine kinase inhibitor resistance	0.0225
hsa05212:Pancreatic cancer	0.0225
GO:0000082~G1/S transition of mitotic cell cycle	0.0227
GO:0000165~MAPK cascade	0.0228
GO:0005520~insulin-like growth factor binding	0.0231
GO:0044389~ubiquitin-like protein ligase binding	0.0231
hsa04672:Intestinal immune network for IgA production	0.0255
hsa05225:Hepatocellular carcinoma	0.0278
hsa04660:T cell receptor signaling pathway	0.0278
GO:0008233~peptidase activity	0.0286
GO:0044267~cellular protein metabolic process	0.0289
GO:0045893~positive regulation of transcription, DNA-templated	0.0296
R-HSA-109581~Apoptosis	0.0296
R-HSA-9006931~Signaling by Nuclear Receptors	0.0296
hsa05216:Thyroid cancer	0.0303
GO:0031012~extracellular matrix	0.0307
GO:0031093~platelet alpha granule lumen	0.0307
R-HSA-194138~Signaling by VEGF	0.031
R-HSA-3700989~Transcriptional Regulation by TP53	0.0331
R-HSA-2022090~Assembly of collagen fibrils and other multimeric structures	0.0331
R-HSA-109606~Intrinsic Pathway for Apoptosis	0.0331
GO:0034976~response to endoplasmic reticulum stress	0.0354
R-HSA-168643~Nucleotide-binding domain, leucine rich repeat containing receptor (NLR) signaling pathways	0.0354
GO:0070374~positive regulation of ERK1 and ERK2 cascade	0.0373
R-HSA-8862803~Deregulated CDK5 triggers multiple neurodegenerative pathways in Alzheimer's disease models	0.0377
R-HSA-8863678~Neurodegenerative Diseases	0.0377
GO:0008584~male gonad development	0.0392
R-HSA-5357801~Programmed Cell Death	0.0427
GO:0005788~endoplasmic reticulum lumen	0.044
GO:0002548~monocyte chemotaxis	0.045
GO:2001243~negative regulation of intrinsic apoptotic signaling pathway	0.045
GO:0044344~cellular response to fibroblast growth factor stimulus	0.045
R-HSA-9009391~Extra-nuclear estrogen signaling	0.0456
R-HSA-69206~G1/S Transition	0.0456
R-HSA-9734009~Defective Intrinsic Pathway for Apoptosis	0.0456
GO:0010971~positive regulation of G2/M transition of mitotic cell cycle	0.0481
FDR= False discovery rate

## Sheet: Supplementary table 8
Supplementary table 8: Drug-gene interactions for the 10 most significantly differentially expressed drugs of endotype 2
Gene	Drug	Gene	Drug
MMP1	DOXYCYCLINE CALCIUM	PLAU	CISPLATIN
MMP1	COLLAGENASE CLOSTRIDIUM HISTOLYTICUM	PLAU	RETINOL
MMP1	RIBAVIRIN	PLAU	ESTRADIOL
MMP1	SIROLIMUS	PLAU	UROKINASE
MMP1	LEUPROLIDE ACETATE	PLAU	SARUPLASE
MMP1	PENTOSAN POLYSULFATE SODIUM	PLAU	SIROLIMUS
MMP1	TRIAMCINOLONE	PLAU	RAZOXANE
MMP1	LEFLUNOMIDE	PLAU	FILGRASTIM
MMP1	DOXYCYCLINE	PLAU	CARMUSTINE
MMP1	MEDROXYPROGESTERONE ACETATE	PLAU	VERAPAMIL
MMP1	HYDROCORTISONE	PLAU	HYDROCORTISONE
MMP1	LAMIVUDINE	MMP2	SIMVASTATIN
CXCL12	VINCRISTINE	MMP2	RAMIPRIL
CXCL12	ALEMTUZUMAB	MMP2	ACETAZOLAMIDE
CXCL12	PREDNISONE	MMP2	CYCLOSPORINE
CXCL12	CYCLOPHOSPHAMIDE	MMP2	BEVACIZUMAB
CXCL12	CHLORAMBUCIL	MMP2	STREPTOZOCIN
CXCL12	RITUXIMAB	MMP2	PRAVASTATIN
PLAU	PAPAVERINE	MMP2	PACLITAXEL
PLAU	AZACITIDINE	MMP2	ZILEUTON
PLAU	CALCITRIOL	MMP2	VINBLASTINE
PLAU	ALENDRONIC ACID	MMP2	FILGRASTIM
PLAU	DACARBAZINE	MMP2	LETROZOLE
PLAU	ZOLEDRONIC ACID	MMP2	DEFEROXAMINE
		CCL3	INFLIXIMAB

## Sheet: Supplementary table 9
Supplementary table 9: Patients demographics of the 21 metabolomic samples overlapping with cartilage endotypes as well as the 123 metabolomic samples measured in blood.
	overlapping samples with aged cartilage (N=21)		Total metabolite dataset (N=123)
		N		N
Age (S.D.)	72.4(5.8)	21	69.3(9.2)	112
Females	14	21	78	115
Knee joints	11	21	59	115
BMI (S.D.)	28.1(3.2)	20	28.6(4.8)	106
JSN (S.D.)	4.3(1.7)	21	4.4(1.4)	62
Osteophyte	2.8(2.2)	21	3.9(2.2)	62
KL score	2.7(0.6)	18	3.0(0.7)	58
The demographics of the metabolomics datasets, the total dataset (n=123) has an overlap with cartilage data (n=21). JSN= joint space narrowing, Osteophyte= osteophyte score, KL score = Kellgren-Lawrence score, S.D. = standard deviation, N=sample size.

## Sheet: Supplementary table 10
Supplementary table 10: Linear model of BMI with independent variable Metabolomic endotypes of Figure 4. Formula: Metabolomic endotypes ~ Age + Sex + BMI, A. of 20 metabolomic samples, overlapping with mRNA data and B, of 105 samples.
A
Parameter	B	Std. Error	95% Wald Confidence Interval		Hypothesis Test
			Lower	Upper	Wald Chi-Square	df	Sig.
(Intercept)	23.85	13.2	-2.03	49.73	3.26	1	0.07
Age	-0.27	0.12	-0.49	-0.04	5.15	1	0.02
[Sex=1]	0.02	1.1	-2.14	2.19	0	1	0.98
[Sex=2]	0a
BMI	-0.17	0.2	-0.57	0.23	0.66	1	0.42
(Scale)	1
Dependent Variable: Endotype_Metabolomic
Model: (Intercept), Age, Sex, BMI
a. Set to zero because this parameter is redundant.
N=20 (1 sample was excluded due to incomplete BMI data)
B
Parameter	B	Std. Error	95% Wald Confidence Interval		Hypothesis Test
			Lower	Upper	Wald Chi-Square	df	Sig.
(Intercept)	3.05	2.37	-1.58	7.69	1.67	1	0.2
Age	-0.02	0.02	-0.07	0.03	0.74	1	0.39
[Sex=1]	-1.04	0.44	-1.9	-0.18	5.62	1	0.02
[Sex=2]	0a
BMI	-0.05	0.05	-0.14	0.05	0.95	1	0.33
(Scale)	1
Dependent Variable: Endotype_Meta
Model: (Intercept), Age, Sex, BMI
a. Set to zero because this parameter is redundant.
N=105 (17 samples were excluded due to incomplete BMI data)

[truncated: 1 more sheets: Supplementary table 11]
